# Supplementary material for: Effects of Microvibrations and Their Damping on the Evolution of Pinot Noir Wine during Bottle Storage
Source: Foods. 2022 Sep 8;11(18):2761. doi: 10.3390/foods11182761 (PMC9498171; doi:10.3390/foods11182761)
Supplement: Supplementary file 1 [file foods-11-02761-s001.zip]

Archive with 1 entries (1 files):
- foods-1878293-supplementary.pdf
